# Supplementary material for: Does Ortho-Substitution Enhance Cytotoxic Potencies in a Series of 3,5-Bis(benzylidene)-4-piperidones?
Source: Medicines (Basel). 2024 Oct 30;11(8):19. doi: 10.3390/medicines11080019 (PMC11587156; doi:10.3390/medicines11080019)
Supplement: Supplementary file 1 [file medicines-11-00019-s001.zip]

Archive with 1 entries (1 files):
- medicines-3144668-supplementary.pdf
